# Supplementary material for: Urban Housing and Hypertension Among Women in India: Comparing Slum and Non-Slum Contexts Using National Survey Data
Source: Int J Environ Res Public Health. 2025 Dec 4;22(12):1817. doi: 10.3390/ijerph22121817 (PMC12732635; doi:10.3390/ijerph22121817)
Supplement: Supplementary file 1 [file ijerph-22-01817-s001.zip]

Archive with 1 entries (1 files):
- ijerph-4002816-supplementary.pdf
